# Supplementary material for: The effect of an airflow restriction mask (ARM) on metabolic, ventilatory, and electromyographic responses to continuous cycling exercise
Source: PLoS One. 2020 Aug 11;15(8):e0237010. doi: 10.1371/journal.pone.0237010 (PMC7418989; doi:10.1371/journal.pone.0237010)
Supplement: S1 Dataset — (XLSX) [file pone.0237010.s005.xlsx]

## Sheet: Metabolic
Participant	Time	Condition	pH	pCO2 [mmHg]	pO2 [mmHg]	Hct [%]	SO2 [%]	cHCO3 [mmol/l]	HHb [%]	BE [mmol/l]		Participant	Time	Condition	pH	pCO2 [mmHg]	pO2 [mmHg]	Hct [%]	SO2 [%]	cHCO3 [mmol/l]	HHb [%]	BE [mmol/l]
1	PRE	CE	7.416	32.3	79.2	44.6	97.6	20.3	2.3	-3.05		1	POST	CE	7.356	31.5	70.6	48.7	94.9	17.2	5	-6.77
2	PRE	CE	7.398	35.8	89.1	43.2	98.4	21.6	1.5	-2.57		2	POST	CE	7.346	34.6	77.5	52.2	96.7	18.5	3.3	-6.13
3	PRE	CE	7.409	38.9	84.5	49.9	97.4	24.1	2.5	-0.34		3	POST	CE	7.294	38	76.2	53.8	95.8	18	4.1	-7.69
4	PRE	CE	7.423	38.6	78	43.6	96.4	24.6	3.6	0.39		4	POST	CE	7.335	37.9	82.4	46.8	97	19.8	2.9	-5.39
5	PRE	CE	7.415	40	86.1	45.3	98.6	25.1	1.4	0.59		5	POST	CE	7.305	38.6	78.6	47.8	95.8	18.8	4.1	-6.92
6	PRE	CE	7.415	34.5	76.5	44	95.8	21.6	4.1	-1.92		6	POST	CE	7.326	32.4	87.7	47	97.4	16.6	2.6	-7.89
7	PRE	CE	7.42	34.8	85.4	48.5	99.4	22.1	0.6	-1.55		7	POST	CE	7.303	29.3	89.7	47	97	14.2	3	-10.61
8	PRE	CE	7.41	36.4	83.9	46.1	97.4	22.6	2.6	-1.5		8	POST	CE	7.276	32.7	76	50.1	94.6	14.9	5.3	-10.59
9	PRE	CE	7.425	37.1	89.3	47.2	98.7	23.8	1.3	-0.16		9	POST	CE	7.33	35	81	47	98.3	18	1.7	-6.97
10	PRE	CE	7.41	40.1	80.5	43	97.6	24.8	2.4	0.24		10	POST	CE	7.368	38.6	81.8	44.6	97.8	21.7	2.2	-3.15
11	PRE	CE	7.422	38.2	94.7	43.3	98.6	24.3	1.4	0.13		11	POST	CE	7.333	40.3	75.5	45.7	95.9	20.9	4.1	-4.59
12	PRE	CE	7.414	35	89.4	38.7	99.2	21.9	0.8	-1.98		12	POST	CE	7.297	36	85.1	39.9	98.3	17.2	1.7	-8.38
13	PRE	CE	7.419	28.7	101.5	45.7	98	18.1	2	-4.85		13	POST	CE	7.383	33.5	73.1	45.3	95.3	19.5	4.6	-4.6
14	PRE	CE	7.407	33.5	79.5	41.2	98.7	20.6	1.3	-3.17		14	POST	CE	7.361	35.9	81.7	42	97.8	19.8	2.1	-4.84
15	PRE	CE	7.428	31.8	99.2	37.4	100	20.5	0	-2.95		15	POST	CE	7.33	31	96	41.9	99.4	16	0.5	-8.65
16	PRE	CE	7.446	35.2	72.8	44.7	97	23.6	2.9	0.17		16	POST	CE	7.353	38.2	74.4	46.3	96.7	20.8	3.2	-4.22
17	PRE	CE	7.408	34.7	80.4	39	98.1	21.4	1.8	-2.51		17	POST	CE	7.332	31.3	86.6	43.8	97.8	16.2	2.2	-8.41
18	PRE	CE	7.442	30.7	82.7	39.4	98.8	20.5	1.2	-2.6		18	POST	CE	7.308	30.8	77.3	43.2	96.1	15.1	3.9	-9.77
		mean	7.41817	35.35	85.15	43.6	98.0944	22.3056	1.87222	-1.535				mean	7.32978	34.7556	80.6222	46.2833	96.8111	17.9556	3.13889	-6.97611
		D.P	0.0119373	3.18641	7.47494	3.335	1.03251	1.88045	1.01039	1.52449				D.P	0.027756	3.33365	6.31749	3.44919	1.2631	2.14041	1.24639	2.15587
1	PRE	CE-ARM	7.411	30.6	79.8	46	97	19	3	-4.17		1	POST	CE-ARM	7.363	36	80.1	50.1	97.2	20	2.8	-4.49
2	PRE	CE-ARM	7.42	31.6	88.5	41.7	98.3	20.1	1.6	-3.29		2	POST	CE-ARM	7.318	40.5	75.7	44.7	95.2	20.3	4.7	-5.45
3	PRE	CE-ARM	7.41	36.6	81.4	45.2	98.2	22.7	1.8	-1.37		3	POST	CE-ARM	7.259	32.1	81.5	55.3	95.3	14.1	4.6	-11.38
4	PRE	CE-ARM	7.417	35	82	45	99.1	22	0.9	-1.97		4	POST	CE-ARM	7.34	33.6	80	57	98	17.7	1.9	-6.88
5	PRE	CE-ARM	7.408	34.8	79.6	45	98.5	21.4	1.5	-2.29		5	POST	CE-ARM	7.128	30.2	76.6	53.5	93.9	9.8	6	-17.98
6	PRE	CE-ARM	7.416	37.7	74	45	98.1	23.7	1.9	-0.39		6	POST	CE-ARM	7.299	39	73.5	56.3	95.4	18.7	4.6	-7.06
7	PRE	CE-ARM	7.434	34.2	89.4	46	98	22.4	1.9	-1.01		7	POST	CE-ARM	7.248	32.5	88.9	50.3	97.4	13.8	2.6	-12.02
8	PRE	CE-ARM	7.433	35.8	86.7	43.2	98.1	23.4	1.8	-0.29		8	POST	CE-ARM	7.245	39	78.2	53.7	93.5	16.5	6.4	-10.06
9	PRE	CE-ARM	7.407	35	80.5	46.3	97.8	21.5	2.1	-2.31		9	POST	CE-ARM	7.235	36.7	83.5	52.3	96.4	15.2	3.5	-11.25
10	PRE	CE-ARM	7.382	43.5	81.4	43.7	96.8	25.3	3.1	-0.07		10	POST	CE-ARM	7.336	44.9	76	43.8	96.4	23.5	3.6	-2.54
11	PRE	CE-ARM	7.427	32.5	84.8	44.8	98.2	21	1.8	-2.36		11	POST	CE-ARM	7.318	35.8	76	49.2	96.2	17.9	3.7	-7.23
12	PRE	CE-ARM	7.43	36	82	38.3	99.3	23.4	0.7	-0.49		12	POST	CE-ARM	7.268	38	80	44.6	97.9	17	2.1	-9.23
13	PRE	CE-ARM	7.421	34.4	83.8	46.7	100	21.9	0	-1.83		13	POST	CE-ARM	7.314	40.9	75.2	48.2	93.8	20.3	6.1	-5.5
14	PRE	CE-ARM	7.4	37.5	78.1	40.4	97	22.7	2.9	-1.66		14	POST	CE-ARM	7.35	39.8	85.9	42.1	97.7	21.5	2.3	-3.77
15	PRE	CE-ARM	7.446	31	85.3	43.2	97.9	20.8	2	-2.07		15	POST	CE-ARM	7.287	32.7	93.2	43.6	99.4	15.3	0.6	-10.3
16	PRE	CE-ARM	7.415	34.8	82.4	50.8	98.1	21.8	1.9	-1.88		16	POST	CE-ARM	7.32	42.9	84.2	49	95.7	21.6	4.2	-4.41
17	PRE	CE-ARM	7.408	32.8	76.4	39.7	97.6	20.2	2.4	-3.53		17	POST	CE-ARM	7.305	37.1	79.3	42.1	96.8	18	3.2	-7.54
18	PRE	CE-ARM	7.419	29.2	87.7	40.6	99.5	18.4	0.5	-4.62		18	POST	CE-ARM	7.206	41.3	71.5	46.1	94.6	16	5.3	-11.41
		Mean	7.41689	34.6111	82.4333	43.9778	98.1944	21.7611	1.76667	-1.97778				Mean	7.2855	37.3889	79.9611	48.9944	96.1556	17.6222	3.78889	-8.25
		D.P	0.0144503	3.25394	4.04475	2.92547	0.835645	1.66204	0.81377	1.26803				D.P	0.0584599	4.06113	5.39394	4.78115	1.58227	3.25347	1.5513	3.71113

## Sheet: Lactate
Participant	pré	pós	3'	5'	7'	CE	PRE	POST		CE-ARM	PRE	POST
1	1.39594	7.17912	6.61154	7.3632	5.81386		1.39	7.36			2.05	7.82
2	1.20688	5.58976	5.35156	4.35112	4.08116		1.21	5.58			0.87	5.31
3	1.64836	5.50014	5.36558	5.43286	4.42366		1.64	5.5			1.76	6.64
4	2.32944	4.65888	3.94992	0.57392	3.76424		2.32	4.65			2.22	10.75
5	2.39528	3.91128	3.36552	3.24424	2.56204		2.39	3.91			1.07	4
6	1.53792	8.05248	6.54912	5.59872	5.71968		1.53	8.05			1.65	7.7
7	1.28952	10.746	9.6316	10.3958	9.53608		1.28	10.76			1.16	9.53
8	1.3712	4.18216	4.5421	3.9422	2.50244		1.37	4.54			1.61	4.21
9	1.21508	2.69288	2.26596	2.15102	2.20028		1.21	2.69			1.72	4.54
10	1.376	11.4896	10.0964	9.46	7.1552		1.37	11.48			1.82	10.61
11	0.77832	6.7068	9.07488	7.68384	6.77304		0.77	9.07			0.61	8.32
12	1.59096	12.8034	10.3981	8.50406	8.56088		1.59	12.8			1.74	12.76
13	2.74428	5.47162	4.69238	2.33772	3.37106		2.7	5.47			1.53	7.9
14	1.84864	7.55152	6.17376	4.41232	5.85984		1.84	7.55			1.29	9.53
16	2.30676	12.499	10.814	9.96324	8.89984		2.3	12.49			2.22	12.49
17	1.59552	11.0855	12.8639	9.32382	6.69786		1.59	12.86			1.34	8.85
18	1.66438	6.42192	4.78496	4.53312	5.509		1.65	6.42			1.35	3.25
Média	1.66438	7.44366	6.85478	5.83948	5.49589	Mean	1.6	7.7			1.5	7.9
D.P	0.511961	3.17613	3.04713	3.02022	2.27089	D.P	0.5	3.2			0.4	2.9

## Sheet: Oxygen Uptake
Participant	Condition	0	1	2	3	4	5	6	7	8	9	10	11	12	13	14	15	16	17	18	19	20	21	22	23	24	25	26	27				Participant	Condition	0	1	2	3	4	5	6	7	8	9	10	11	12	13	14
1	CE	272	1003.4	1309.42	1637.64	1866.19	1881.75	1962.69	1878.94	1846.88	1841.82	1917.89	1955.61	1977.89	1947.32	2002.32	2057.33	1998.47	1994.32	1952.72	1979.41	2083.58	1065.14	505.385	388.75	403.111	312.1	336.636	331.3				1	CE-ARM	325.727	1285.88	2101.1	2139.2	2287.09	2265	2278.45	2278.38	2386.58	2390.46	2339	2348	2401	2386.92	2414.33
2	CE	164.8	806.643	1151	1191.6	1233.86	1248.71	1262.86	1298.93	1275.69	1236.8	1261.62	1245.75	1269.07	1228	1181.24	1219.35	1164.56	1265.79	1221.53	1209.76	1182.35	659.4	317.533	214.4	262.786	252.308	265.417	215.417				2	CE-ARM	220.429	653.444	1029.55	1103.58	1149.18	1226.17	1195.17	1227.17	1257.83	1227.38	1187	1261.4	1184.91	1157.82	1192
3	CE	246.3	1075.55	1489.31	1528.57	1612.73	1636.8	1672.07	1697.19	1730.53	1681.6	1704.88	1697.93	1689.81	1742.73	1760.38	1757.12	1720.47	1731.62	1746.88	1701.44	1710.53	1063	401.786	323.769	262.75	285.545	295.833	316.833				3	CE-ARM	219.125	887.889	1497.67	1520.08	1497.62	1575.31	1556.43	1569.15	1611.14	1617.31	1596.07	1615.31	1630.46	1639.31	1612
4	CE	200.786	977.8	1499.95	1638.45	1642.85	1654.15	1710.57	1743.8	1755.76	1740.95	1746.52	1705.75	1746.33	1758.35	1756.67	1718	1716.45	1699.77	1683.26	1664.21	1661.95	937.611	389.188	300.5	257.214	219.769	246.846	238.143				4	CE-ARM	206.5	941.75	1447.64	1564	1651.12	1674.24	1654.24	1713.67	1699.11	1763.28	1752	1703.22	1766.79	1697.74	1729.82
5	CE	337.714	1174	1786.4	1749.23	1769.13	1828.07	1818	1872.47	1892.12	1950.19	1886.2	1873.4	1944.76	1906.82	1854.81	1844.87	1796.44	1789.72	1832.95	1875.5	1835.45	1037.71	463	377.286	359	416.667	366.714	341.714				5	CE-ARM	294.5	792.222	1590.27	1745.17	1731.64	1798.31	1814.62	1829.31	1880.73	1873.06	1879.64	1894.73	1907.21	1943.14	1870.86
6	CE	303	808.375	1401.08	1506.18	1479.67	1489.45	1510.57	1550.75	1538.23	1563	1541.06	1548	1535.06	1527.31	1530.65	1494.19	1517.47	1489.75	1580.26	1602.84	1600.11	870	450	344.938	336.333	296.765	339.4	323.118				6	CE-ARM	265.571	997.333	1584.78	1712.2	1719.3	1773.3	1826.7	1845.67	1902.92	1932.27	1986.46	1966.23	1893.08	1937.31	1935.15
7	CE	287.25	958.222	1496.56	1557.8	1671	1674.31	1729.94	1873.85	1961.94	1934.21	1975.18	1972.41	1963.17	1949.95	1973.59	2047.29	2018.12	2007.52	1914.06	1962.41	1928.28	1189.76	641.762	511.2	473.667	431.556	437.158	375.353				7	CE-ARM	231.5	684	1269.57	1651.33	1683.3	1789	1927.64	2014.17	2072.07	2271.29	1937.13	1903.38	1839.14	1794.58	1924.36
8	CE	323.25	992.1	1599.82	1618.17	1641.85	1720.75	1685.92	1687.58	1706.5	1674	1742.77	1720.85	1720.92	1716.07	1748.08	1758.31	1809.25	1815.15	1769.08	1704.67	1710.93	1040.08	431	387.417	405.417	308.545	357.7	372				8	CE-ARM	264.5	876.625	1670.33	1641.44	1722.3	1725.1	1824.5	1825.7	1883.91	1845.3	1878.5	1850.1	1825.3	1848.91	1786
9	CE	209.375	889.929	1315.19	1337.37	1342.86	1340.29	1332.76	1332.77	1341.04	1368.23	1365.27	1347.86	1376.83	1342.91	1412.45	1378.29	1381	1377.23	1343.05	1343.33	1340.17											9	CE-ARM	172.7	773.667	1171.2	1195.44	1254.19	1235.27	1249	1243.93	1238.12	1240.62	1260.75	1264.56	1231.56	1244.24	1284.82
10	CE	307.6	1118	1557.8	1735.13	1711.64	1823.5	1900.31	1892.69	1890.65	1934.26	2004.45	2077.47	2086.32	2079.74	2099.47	2079.21	2129.16	2092.85	2061.84	2127.53	2109.32	1068.33	551.4	350.929	405.857	310.1	300.667	359.929				10	CE-ARM	243.5	935.286	1719.33	1862.18	2012.92	2018.25	2138.91	2119.33	2196.5	2254.67	2293.42	2236.92	2196.08	2271	2316.92
11	CE	269.8	1362	1952.71	1988.39	2041.89	2154.1	2118	2116.82	2094.95	2063.43	2035.29	2018.78	1977.7	1951.62	2011.04	1935.83	1943.08	1945.74	1913.77	1944.29	1990.54	1136.33	623.889	449.111	512.154	410.4	434.455	360.867				11	CE-ARM	307.25	977.444	1755.45	1852.75	1932	1973.27	2002.6	2021.2	2051.82	2067.28	2090.17	2063.11	2113.22	2042.16	2065
12	CE	253.625	1023.75	1561.5	1586.18	1695.62	1790.95	1879.11	1817.55	1861	1831.9	1898.9	1895.37	1860.53	2005	1998.05	1904.52	1940.39	1937.91	1983.29	1958.88	1994.57	1001.59	480	418.077	330.385	340.077	359.556	372.385				12	CE-ARM	313.375	946.111	1796.27	1862.44	1922.91	2097.58	2133.65	2095.4	2174.88	2081.38	2134.81	2169.85	2005.6	2091.5	2084.6
13	CE	278.143	945.4	1379.71	1457.77	1486.69	1518.64	1580.6	1455.71	1523.73	1570.27	1565.57	1574.79	1583.23	1606	1590.14	1642.29	1651.4	1712.67	1676.14	1734.75	1708.82	980.429	415.5	265.417	339.4	264.455	277.3	263.1				13	CE-ARM	252	943.333	1629.18	1586.54	1597.42	1578.45	1659.08	1742	1700.92	1699.45	1650.08	1638	1795.46	1728	1729.75
14	CE	183.727	998.812	1389.78	1469.58	1562.11	1500.63	1548.15	1577.4	1527.19	1556.43	1597.65	1602.17	1618.64	1673.1	1667.18	1702.04	1723.57	1713.75	1660.23	1680.77	1673.54	872.714	334.778	314.118	311	302.625	325.688	290.214				14	CE-ARM	228.111	1116.23	1491.5	1494	1587.4	1656.35	1744.65	1787.56	1858	1773.71	1781.83	1734.17	1787.63	1812.11	1815.74
15	CE	283.6	1063.77	1580.86	1554.5	1628.75	1672.12	1703.5	1693.44	1714.69	1681.83	1685.82	1710.56	1712.44	1652.94	1749.82	1768.88	1702.06	1684.28	1763.41	1705.65	1748.71	1072.4	511.167	360.538	363.538	321.615	344.769	338.643				15	CE-ARM	279.556	987.455	1525.82	1633.07	1751.86	1828.69	1970.38	2076.56	2085.67	2143.28	2155.89	2128.94	2165.38	2183.57	2235.24
16	CE	216.444	805.6	1395.86	1395.8	1515.88	1542.31	1580.94	1600.19	1622.29	1670.65	1640.29	1635.63	1612.22	1659.56	1601.5	1579.95	1591.84	1632.74	1618.5	1606.38	1611.14	1181.35	594.941	409.929	417.692	345	320.182	372.25				16	CE-ARM	256.125	888.444	1463.23	1577.85	1665.14	1735.93	1722.93	1747.06	1771	1792.44	1770.65	1783.24	1791.47	1780.35	1770.76
17	CE	225.5	971.308	1402	1425.38	1467.4	1470.35	1518.47	1540.44	1508.22	1479.58	1486.39	1464.89	1396.64	1474.61	1409.68	1492.86	1517.24	1506.89	1355.05	1429.55	1409.36	856.421	487.556	316.316	295.125	342.889	357.15	335.579				17	CE-ARM	247.333	631.625	1097	1300.12	1326	1335.43	1378.14	1444	1451	1484.9	1469.5	1434.78	1422.22	1478.56	1509.22
18	CE	205.4	569.6	1198.44	1279.8	1296.27	1331.2	1354.82	1364.58	1390	1372.67	1371.75	1342	1364.23	1407.45	1453.31	1421.46	1451.93	1475.79	1480.94	1435.08	1469.81	889.857	448.167	302.75	261.333	270.5	260.2	212				18	CE-ARM	173.6	483.5	1101.14	1295.56	1180.7	1309.9	1313.64	1369.9	1351.82	1298.82	1267.33	1360.42	1391.15	1370.92	1391.46
Mean	253.795	974.681	1470.41	1536.53	1592.58	1626.56	1659.4	1666.4	1676.75	1675.1	1690.42	1688.29	1690.88	1701.64	1711.13	1711.21	1709.61	1715.19	1697.61	1703.69	1709.4	995.42	473.356	355.026	352.751	319.466	330.922	318.756						250.078	877.902	1496.72	1596.5	1648.45	1699.75	1743.93	1775.01	1809.67	1819.83	1801.68	1797.58	1797.09	1800.45	1814.89	1815.88
DP	50.0454	169.674	193.273	185.941	198.645	224.092	225.913	222.167	226.849	226.381	232.642	244.503	243.738	242.816	253.593	246.757	247.688	230.125	235.381	244.822	255.794	135.65	92.4377	71.0296	75.9206	58.0923	54.3905	55.4056						43.9113	187.605	279.934	259.346	295.314	292.371	314.341	306.58	332.153	351.517	347.262	328.352	330.38	338.64	338.948	318.922
[truncated: 13 more columns]

## Sheet: Ventilation
Participant	Condition	0	1	2	3	4	5	6	7	8	9	10	11	12	13	14	15	16	17	18	19	20	21	22	23	24	25	26	27				Participant	Condition	0	1	2	3	4	5	6	7	8	9	10	11	12	13	14
1	CE	14.2	31.99	44.3833	53.4643	65.0687	70.7687	76.4687	78.7278	75.1118	71.9765	77.5722	75.7889	75.2278	81.1211	80.3368	78.0889	81.7211	80.5474	80.4056	78.6588	87.7158	52.6643	33.3769	23.7083	22.7778	19.56	18.2727	17.51				1	CE-ARM	13.5545	35.3625	56.45	58.96	62.5091	60.81	60.8818	66.8875	69.05	72.5385	73.8846	71.4833	66	67.0083	68.5083
2	CE	9.87	29.3643	41.7077	47.8067	48.15	49.0714	48.8071	49.3143	50.0062	49.52	50.6687	51.7917	48.44	48.8647	49.5118	50.9294	48.6562	49.5571	50.3	51	49.4765	33.4267	24.8533	19.6	21.3357	20.3769	18.6333	17.1417				2	CE-ARM	13.0571	23.3778	36.3182	41.6167	39.7909	44.15	43.0667	44.3667	43.4833	44.5154	44.7385	42.06	39.5364	39.6455	39.8273
3	CE	15.54	38.2909	57.4231	60.9571	62.86	60.3533	61.74	62.4625	63.0467	61.2333	61.5187	60.0933	61.0563	60.4933	62.8437	62.6938	60.3533	61.8687	62.4938	62.7063	62.68	49.6933	32.5714	23.1923	18.4083	18.3636	19.0083	18.825				3	CE-ARM	12.5875	28.3667	50.4	55.8083	56.2385	55.6462	57.5429	56.5923	57.4214	56.9538	55.3929	54.5	55.0231	54.3077	54.2778
4	CE	14.9929	39.1733	67.54	78.07	78.795	74.235	77.4476	77.93	77.7714	78.35	78.5952	75.59	78.9714	80.2783	79.1619	79.1545	79.6591	78.8364	77.6368	73.7316	80.8857	52.2444	30.7875	28.7278	22.0643	20.3923	20.5462	21.2				4	CE-ARM	11.4375	30.425	48.5429	55.0533	57.75	60.1059	58.0412	59.9389	57.7778	61.2889	61.9941	61.3778	63.9579	61.6684	62.2471
5	CE	14.8857	36.9231	61.66	61.7462	63.62	62.1643	61.3538	64.3133	65.35	65.7188	65.6067	66.5667	66.7824	69.3941	71.381	66.14	67.4625	70.8	74.6773	74.5591	73.17	46.5	32.2353	23.9	20.5154	23.4133	22.0643	19.9857				5	CE-ARM	10.4667	20.3444	37.4273	45.4167	45.3727	47.3462	48.4692	48.8154	50.6333	51.3563	51.2857	53.2667	51.3429	52.3929	51.4857
6	CE	16.7222	26.95	44.7333	51.7273	53.5917	50.8909	57.95	55.4167	59.4308	65.4176	66.3611	59.1923	65.9529	63.2312	66.2765	60.0125	67.7053	68.4	70.1368	72.5158	67.7944	53.1562	34.6357	31.1938	33.0467	29.6588	35.055	28.9412				6	CE-ARM	13.1571	30.2111	41.4778	45.91	47.76	50.91	50.35	53.8	54.525	54.8545	57.5615	59.0462	55	58	57.2538
7	CE	17.0417	34.5444	49.9111	58.6	62.8667	67.2154	77.9059	85.065	87.3765	86.4421	91.4682	90.4273	96.4739	94.5955	97.8909	104.654	106.912	108.688	98.0056	106.467	103.348	68.481	60.8143	47.705	42.2952	37.6	37.4895	29.0647				7	CE-ARM	11.75	26.8	30.9	44.3	47.32	49.19	54.8727	55.6833	61.58	67.2176	63.28	62.1	60.9857	57.2083	64.0636
8	CE	16.2125	31.21	50.9182	56.475	58.7923	58.8	60.4333	61.3583	61.4167	61.2417	64.4231	63.2	63.3	62.4071	62.2769	64.0077	62.125	65.3231	62.9538	61.65	63.6467	44.7385	30.2889	24.7917	23.3667	21.7636	22.97	22.2125				8	CE-ARM	12.2833	23.1375	43.7111	45.6	49.75	49.63	52.88	52.61	56.2091	55.3	54.02	55.15	54.25	56.3182	53.2182
9	CE	17.325	29.35	48.2813	54.1421	58.0143	58.4333	58.9857	60.2045	61.2174	59.8455	59.4318	58.2762	59.9826	59.3909	60.6364	59.9542	59.8682	58.6409	59.1762	57.9143	59.2	51.71	35.84	28.1	25	23.26	23.41	22.2				9	CE-ARM	12.57	25.9833	42.7267	46.2687	48.25	45.3933	46.44	47.3667	46.2941	47.3625	46.7	47.6062	45.1437	46.1059	47.1647
10	CE	14.05	29.1125	45.98	63.16	59.65	62.4714	57.7385	56.7385	61.1294	72.8368	70.3	71.4263	72.5947	71.2895	72.9737	70.2842	71.6526	70.525	71.5947	72.3789	78.528	49.9333	38.77	25.8786	25.9643	21.34	20.1867	23.5071				10	CE-ARM	12.8	22.6857	45.4889	53.1182	60.2583	57.8125	58.1182	58.2917	63.0167	63.0083	64.5417	62.1	61.8231	62.9417	73.0385
11	CE	15.5	46.5067	77.9647	86.3889	91.8579	94.735	98.2727	98.5636	95.881	100.726	100.775	99.8435	98.2957	100.862	99.9667	98.2696	100.946	97.4391	103.588	102.746	100.308	75.5143	50.6944	40.8389	38.1154	30.9733	32.1182	28.34				11	CE-ARM	12.5875	27.1556	47.3636	54.9583	61.1462	66.0267	65.1867	66.0733	70.7765	71.5944	72.9	72.1611	70.0833	68.4263	71.285
12	CE	11.2875	31.7083	55.4917	58.0455	67.2375	80.3045	76.2	77.91	77.8316	77.181	76.29	75.6789	75.0158	75.7143	77.205	80.4048	73.7167	81.3773	75.6	83.1833	82.7652	49.8765	36.6929	29.8385	22.6846	21.4231	20.9778	22.4308				12	CE-ARM	12.9875	23.6333	49.2727	52.7333	56.7182	64.55	72.0765	62.5667	73.4294	66.5125	69.425	74.355	70.215	66.825	69.4133
13	CE	12.9	32.1	52.8643	58.8154	62.0308	65.6571	66.58	58.3071	63.6667	66.98	62.4357	62.95	60.4154	61.1786	61.4643	65.6353	64.6	66.0867	60.0286	65.1375	65.6353	45.8214	28.5417	19.8083	20.46	17.5	17.6	17.44				13	CE-ARM	11.125	28.1556	50.4636	58.4385	57.7167	53.3	58.225	55.6727	54.8	57.2455	53.5667	52.4	60.9308	58.78	55.3333
14	CE	12.5818	37.3438	59.6611	68	67.9632	67.1632	68.62	69.765	67.981	72.2238	70.75	73.8783	73.2727	72.9143	75.5955	76.0609	73.4696	77.9875	80.8077	74.7591	76.7	60.3762	34.9111	27.0294	23.8733	23.1688	25.4062	23.5				14	CE-ARM	11.8333	32.8462	48.3286	49.825	53.8267	54.7235	58.2176	59.8056	58.5111	59.2706	58.6667	56.9222	59.8105	59.1056	59.7263
15	CE	15.8	36.6769	58.6	62.1187	66.8	67.5875	69.3875	68.1688	67.8312	67.1944	69.5941	69.2	69.4125	67.6353	71.5824	70.9353	69.8562	71.0389	72.8353	68.4059	70.4471	51.08	34.3333	26.2462	25.1846	23.4308	23.9538	23.4929				15	CE-ARM	11.3333	26.5727	43.3091	52.4214	58.0214	62.0563	63.2625	70.7556	70.3222	69.4	69.8389	70.2	75.8476	77.0381	79.8333
16	CE	11.3111	25.81	53.9929	58.62	66.6063	64.1875	66.0353	66.1	68.6353	68.0882	69.7529	69.1	71.5167	74.0778	70.55	76.3591	71.4474	73.3263	76.895	78.2333	75.6136	60.715	40.5412	29.9929	26.9385	21.8308	18.7818	21.3				16	CE-ARM	12.8375	25.4444	50.0769	53.2462	57.3571	62.1067	62.7933	63.7188	64.5312	65.825	65.5059	66.8235	66.5176	65.9412	64.6294
17	CE	11.65	35.3154	51.1437	55.45	56.1	58.2941	60.8118	63.8056	62.1889	59.475	63.4	64.8444	52.7	64.3889	64.3684	69.1	69.5667	69.3944	67.7286	71.05	70.9773	53.1105	38.9056	33.8842	28.6188	26.9556	28.21	25.3				17	CE-ARM	9.78333	19.2375	25.76	32.025	32.7	30.6143	31.1429	38.0222	36.8111	39.91	38.88	37.5333	36.7889	35.2556	35.8222
18	CE	12.84	22.62	38.7556	45.89	48.2909	49.4	51.2091	51.4333	52.65	52.125	54.1083	54.8667	53.6692	53.2182	54.8308	53.2154	56.5429	57.5357	60.05	53.675	58.5188	31.9571	26.1333	19.675	16.8167	16.6667	16.34	14.0333				18	CE-ARM	10.14	18.925	25.8429	39.2556	40.73	43.41	43.7909	46.93	44.2182	44.5091	44.3556	45.5333	46.9923	48.3923	47.9769
Mean	14.1506	33.055	53.3896	59.971	63.2386	64.5407	66.4415	66.9769	67.6957	68.6987	69.614	69.0397	69.06	70.0586	71.0474	71.4389	71.4589	72.6318	72.4952	72.7095	73.745	51.7222	35.8293	28.0062	25.4148	23.2043	23.3902	22.0236						12.0162	26.0369	42.9922	49.1642	51.8453	53.2101	54.7421	55.9943	57.4106	58.2591	58.141	58.0344	57.7916	57.52	58.6169	59.6929
D.P	2.21775	5.6797	9.614	9.82427	10.2432	11.1388	11.7258	12.5899	11.4988	12.0989	12.2504	12.015	13.3137	13.2756	13.0847	13.8661	14.3048	13.994	13.3064	14.5109	13.9777	10.4465	8.55446	7.23538	6.58889	5.21271	6.12247	4.19719						1.10138	4.49904	8.68345	7.14855	8.35821	9.086	9.65048	8.60755	10.3376	9.84686	10.378	10.667	10.7756	10.4749	11.7366	11.5666
[truncated: 13 more columns]

## Sheet: PETCO2
Participant	Condition	0	1	2	3	4	5	6	7	8	9	10	11	12	13	14	15	16	17	18	19	20	21	22	23	24	25	26	27				Participant	Condition	0	1	2	3	4	5	6	7	8	9	10	11	12	13	14
1	CE	36.375	44.5	46.0833	47.7143	48	47	46.0625	44.3333	43.6471	44	42.7778	43.8333	43.9444	42.2632	42.9474	43.9444	42.6316	42.7368	42.0556	42.7059	42.1053	44.2143	38.4615	36.4167	36.4444	35.5	34.5455	35.2				1	CE-ARM	42.3636	52.5	57.9	58.6	59.1818	58.9	58.8182	57	57.0833	55.3846	54.0769	54.6667	56.7273	56.5833	56.25
2	CE	34.3	43.3571	51.6154	50.9333	51.0714	49.8571	49.4286	49.2857	48.25	48.6	48	47.75	48.9333	48.2353	47.1765	47.8824	48	49	48.0588	47.2941	47.8824	48.6667	40.1333	33.9333	36.7143	37.8462	36.6667	34.4167				2	CE-ARM	39.4286	47.3333	54.1818	56	57.8182	56.3333	56.0833	55.6667	55.9167	54.8462	54.2308	55.9	56.9091	56.9091	57.0909
3	CE	34.5	44.9091	48	47.5714	47.3333	47.8	47.1333	47.125	47	47.0667	46.8125	48	47.375	48.1333	47.375	47.25	47.6667	47.3125	47.0625	46.75	46.7333	45.5333	37.5714	35.8462	33.5	33.3636	33	34.4167				3	CE-ARM	39.625	46.2222	51.5	52.0833	51.6154	52	51.2857	51.4615	51.9286	52	52.0714	53	53	53.8462	53.5556
4	CE	28.5714	40.2	43.25	42.65	42.3	43.45	42.619	42.65	42.2857	41.7273	41.8571	42.4	41.9048	41.2174	41.619	41.3182	41.3182	41.2273	41.4211	42.6842	41	40.3333	34.3125	30.4444	30.9286	30	29.9231	30.6429				4	CE-ARM	34.625	43.25	49	50.9333	51.3125	50.5294	51.2353	51.1111	51.6667	51.5556	51	51	50.8421	50.9474	50.7647
5	CE	44.7143	51.6154	55	56	55.8	57	56.6923	56.3333	55.9375	56.875	56.1333	55.4667	55.9412	54.7059	53.5238	54.9333	53.9375	52.8889	52.0455	52.5	52.85	53.5714	44.2941	43.4286	43.6923	43.7333	44.2857	42.6429				5	CE-ARM	37.3333	40.6667	44.9091	45.9167	46.5455	45.6923	45.4615	45.3077	44.9333	44.8125	45	44.4667	45.0714	45.2143	45.0714
6	CE	34.5556	41.25	47.25	47.6364	47.0833	47.8182	44.9286	46.0833	44.3077	42	41.4444	44.3077	41.4706	42.5625	41.6471	43.1875	41	40.65	41.2632	40.4737	41.9444	39.625	34.1429	29.875	27.4667	26.5294	26.05	26.8824				6	CE-ARM	37.5714	45.2222	51.7778	54.6	54.3	53.1	53.2	51.6667	51.3333	51.3636	50.6154	49.9231	50.5	49.3846	49.6154
7	CE	33.4167	42.2222	49.1111	50.3	50.3333	49	45.8824	44.1	43.6471	43.5789	42.3182	42.5	40.7826	40.5455	40.4091	39.25	38.9583	38.4	38.8889	38.3704	38.6	40.5238	35.6667	33.15	31.2381	30.1111	29.3158	30.8824				7	CE-ARM	32.7778	36	47.7143	51.2222	53.4	53.7	52.6364	52.9167	51.1333	50.1176	47.2	45.1538	44.0714	44.3333	43
8	CE	25.375	31.9	36.5455	37	36.6923	37.5833	36.0833	36.0833	36.3333	35.6667	35.3846	35.4615	35.0769	35.4286	35.4615	35.3077	36.3333	35.1538	35.4615	35.25	34.6667	35.6923	28.2222	26.5833	27.1667	23.8182	24.4	25.5				8	CE-ARM	31.5	37.375	41.4444	43	43.5	43.8	43.6	43.2	42.0909	42	42.8	42	41.7	41	41.0909
9	CE	37.75	46.6429	51.625	51.4737	49.9048	48.8571	47.4762	46.9091	46.3043	47.0455	47.2727	47.7619	47.3043	47.4091	47.5909	47.0833	47.0909	48.1818	47.2857	47.5238	47.2609	42.4	36.2	33.26	33.04	32.48	32.4	32.36				9	CE-ARM	36	46.5833	52.4	53	52.3125	53.0667	53	51.8	51.8235	51.5625	52.25	52.125	53	52.7647	53.0588
10	CE	37	48.625	54.3	50.1333	50.4286	49.8571	50.8462	50.7692	49.0588	44.9474	45.65	46.1053	45.2105	45.4737	45.3158	45.3684	45.3684	44.85	44.4737	44.4737	42.6	44.3333	36.8	35.4286	36.3571	33.7	33.7333	34.2143				10	CE-ARM	37	45.7143	52.3333	53.3636	52.0833	52.5	53.7273	53.0833	51.9167	52.0833	51.1667	51.5833	51.1538	51.9167	48.3077
11	CE	28	35	37.5882	37	36.1579	35.65	34.4545	33.8636	34.5238	33.5217	33.5417	33.4783	33.7826	33.75	34.2917	34.1304	34.125	34.9565	33.9615	34.0417	34.9167	36.2857	32	28.1111	29.0769	28.5333	28.1818	26.4667				11	CE-ARM	33	37.4444	43.8182	45.5833	44.7692	42.8	42.0667	41.7333	39.9412	39.4444	39	39.1111	39.8889	39.7368	39.35
12	CE	36	43.0833	47.3333	47.2727	45.3125	40.9545	41.7222	40.55	41.3158	40.4762	40.9	41.4737	40.4211	41.1905	41.4	40	41.3889	39.3182	42	39.4167	39.6957	42.4706	36.1429	33.5385	31.8462	32.6923	33.5556	32.7692				12	CE-ARM	32.375	39.2222	44.4545	46	44.0909	43.25	40.3529	41.8	39.6471	40.9375	40.4375	38.5	37.95	39.6875	39.2
13	CE	36.7143	45.5	46.8571	46.7692	45.7692	45.0714	44.4667	45.3571	44.5333	43.8	44.3571	44.7143	45	44.9286	45	43.8235	44.2667	44.5333	45.5	44.5625	44.1176	43.3571	38.0833	34.8333	36.7	34.6364	34.4	33.4				13	CE-ARM	46.25	53.8889	57.5455	55.5385	55.75	56.9091	55.8333	56.9091	57.0833	55.9091	56	56.5	55.4615	55.8	57.0833
14	CE	23	31.8125	36.3889	36	36.6842	36.2632	36.05	35.65	35.381	34.381	34.9	34.3478	34.5	35.2381	34.5	34.7826	35.5652	34.4583	32.8077	34.7727	34.375	31.1905	25.3889	24.6471	25.8	24.8125	25.6875	26.1429				14	CE-ARM	32.7778	40.7692	45.3571	47.125	47	47.2353	46.5882	46	47.0556	46.4706	46.4444	46.6667	46	47.0556	46.9474
15	CE	35.9	44.3846	49.7143	49.625	48.5625	48.6875	48.125	47.625	48	47.6667	46.8235	47	47.5625	46.8235	46.8824	47.6471	47.3125	46.2778	47	47.8235	47.5294	46.3333	40.75	37	35.3077	35.3077	36.2308	37.5				15	CE-ARM	41.1111	50.9091	59.7273	58.7143	57.5	56.25	57	54.9444	54.3889	54.6667	53.7222	52.5556	50.7619	50.1429	49.8571
16	CE	33.3333	42.4	46.5714	45.7333	43.375	43.875	43.1176	43.1875	42.4118	42.4118	41.6471	41.7895	40.7222	40.5556	40.7222	38.9091	39.8421	40.2632	38.35	38.1429	38.6818	38.7	36.8235	34.5714	33.6154	33.6154	34.5455	34.3333				16	CE-ARM	37.75	45.7778	48.3077	50.2308	49.5	48.4	46.6667	45.75	45.375	45.4375	44.7647	44.7059	44.8824	44.7647	45.2941
17	CE	29.1	35.1538	39.4375	40.375	40.4	39.3529	39	38	37.4444	37.6667	37.1667	36.2778	38.8571	35.9444	35.6842	35.381	34.9524	35.4444	34.619	34.05	33.8636	34.3158	29.8333	24.1053	24.5625	25.7778	24.6	24.7368				17	CE-ARM	39.3333	42.875	51.8	56	59.1429	62.7143	64.2857	59.2222	60.1111	57.6	57.1	57.7778	57.7778	60.5556	60.3333
18	CE	36.4	43.8	52	54.4	54.4545	54.2	53.8182	53.25	52.9167	52.75	51.8333	50.5833	51.4615	52	51.8462	52	51.1429	50.8571	50.3125	51.5833	50.5	54.4286	46.5	43.375	41.1667	41.1667	40.2	39.8333				18	CE-ARM	37	40.5	51.5714	52	51	51.6	51.0909	50.3	51.4545	51	50.1111	51.3333	50.9231	49.7692	49.9231
	Mean	33.6114	42.0198	46.5928	46.5882	46.0924	45.6821	44.8837	44.5086	44.0721	43.5656	43.2678	43.5139	43.3473	43.1336	42.9663	42.8999	42.8278	42.5839	42.3648	42.3566	42.1846	42.332	36.1848	33.2527	33.0346	32.4235	32.3178	32.3522						37.1012	44.0141	50.319	51.6617	51.7123	51.5989	51.274	50.5485	50.2713	49.844	49.3328	49.2761	49.2567	49.4673	49.2108
	D.P	5.13249	5.43668	5.82979	5.854	5.85607	5.95274	6.02658	6.08749	5.81588	6.08427	5.88152	5.84777	5.93004	5.87851	5.67614	6.02275	5.70781	5.74774	5.79801	5.89046	5.77341	6.15717	5.23477	5.39204	5.14135	5.41071	5.39721	5.01061						3.9124	5.18714	5.14879	4.63077	5.06626	5.59491	6.21869	5.41414	5.94509	5.4249	5.29179	5.8576	6.00514	6.14655	6.30076
[truncated: 13 more columns]

## Sheet: PETO2
Participant	Condition	0	1	2	3	4	5	6	7	8	9	10	11	12	13	14	15	16	17	18	19	20	21	22	23	24	25	26	27				Participant	condition	0	1	2	3	4	5	6	7	8	9	10	11	12	13	14
1	CE	98.875	86.4	89.25	87.8571	90.4375	93.0625	93.9375	96.0556	94.7059	93.2941	95.2222	94.1111	93.8333	96.7368	95.7368	93.6667	96	94.5263	95.1667	94.4706	95.2105	97.8571	103.846	102.083	100.889	101.5	100.364	100.1				1	CE-ARM	101.182	84.875	86.4	88	87.8182	87.2	87	90.25	89.9167	91.1538	92.3077	91.3333	88.2727	89	89
2	CE	102.1	89.7857	89.8462	92.7333	91.5714	92.2857	91.5	91.0714	91.625	92	92	92.3333	90.1333	91.1176	92.2353	92.4706	92	90.5714	91.0588	92	91.6471	94.8	104.133	107.467	105.286	104.769	103.917	106.333				2	CE-ARM	101.143	90.2222	88.2727	89.5833	87.1818	88.5833	88.8333	89.1667	87.3333	88.5385	89.8462	86.3	86.4545	87.2727	86.9091
3	CE	103.4	91	94	94.8571	94.5333	93.2667	93.7333	93.3125	93	92.4	92	91.4	92	91.3333	92.5625	92.75	91.8	92.25	92.5	92.6875	92.5333	97.4	108	106.154	106.667	104.818	104.167	102				3	CE-ARM	96.75	85.8889	87.0833	90.0833	90.5385	88.8462	89.6429	89	88.7857	88.7692	88.4286	87.4615	87.0769	86.7692	87
4	CE	111.071	96.2	100	102.05	102.7	100.75	101.905	101.5	101.429	101.727	101.19	100.7	101.333	101.565	100.952	101.545	101.318	100.818	100.368	99.1579	100.667	103.333	109.438	112.278	110.571	111.462	110	110.357				4	CE-ARM	102.625	89.75	90.4286	91.6	91.3125	91.7647	90.5882	90.5556	89.6111	91.2222	92.0588	92	92.0526	92.1053	92.0588
5	CE	92.4286	82.5385	86.8667	87.6154	88.6	87.5714	87.1538	87.4667	88.1875	86.9375	88	88.6667	87.5294	89.4706	90	88.6667	89.5	90.7222	91.2273	90.0909	90.95	94	103.118	102.286	100.231	100.2	101.429	101.143				5	CE-ARM	91.3333	82.5556	82	86.25	86.4545	87.0769	87.2308	86.9231	86.9333	86.875	86.7143	87.0667	85.7143	86	87.2857
6	CE	99.4444	87.125	86.1667	88.8182	89.8333	88.3636	91.3571	90.0833	91.9231	94.1765	93.9444	91.1538	94.1176	93	93.9412	91.625	94.5263	95.55	94.7368	96	94.3889	101.625	105.857	108.312	110.067	110.176	109.8	108.294				6	CE-ARM	99.8571	89.6667	85.3333	86.6	87.7	89.4	88.3	90.0833	89.8333	89.7273	90.3077	91.4615	90.0833	91	90.4615
7	CE	100.167	92.4444	89.8889	92.3	91.8333	93	95.8235	96.5	96.4118	97.3158	98.1364	97.8636	99.5217	99.5909	99.6364	100	99.875	100.52	100.333	99.3704	98.92	99.5238	107.952	108.1	108	108.056	108.316	106.529				7	CE-ARM	105.167	102.333	85.8571	89.8889	91	90.8	91.8182	91.1667	93.1333	92.5294	96.4	97	97.1429	95.9167	97.0909
8	CE	99.875	86.7	88.9091	91.75	92.5385	91.75	92.8333	93.3333	92.5833	93.0833	93.4615	93.2308	93.4615	92.9286	92.8462	92.7692	91.4167	93	92	92.5833	93.3333	95.5385	106	104.667	102.5	106	104.6	102.875				8	CE-ARM	98.8333	84.25	85.1111	88	89	88.7	89.5	90.3	91.1818	91.4	90.2	91.3	91.3	91.5455	90.6364
9	CE	108.5	85.6429	89.625	92.3684	93.8095	94.1429	94.9048	95.7727	95.913	94.5909	94.5909	94.619	94.9565	95.1818	94.8182	94.7083	94.5	93.4091	94.381	93.5714	93.9565	99.24	106.91	107.35	105.8	106.02	105.59	105.33				9	CE-ARM	103.9	86.5833	89.4667	92	92	90.9333	90.7333	91.6	90.7059	91	89.6875	90.5625	89.625	90.0588	89.9412
10	CE	99.5	85.5	88.1	95.4	94.2143	93.9286	92.0769	92.2308	93.7059	98.5789	96.4	95.9474	96.8947	96.7895	97.4737	96.3684	96.7895	96.2	97.2632	97.1579	98.64	103	109.15	108.929	106.714	106.9	105.8	105.786				10	CE-ARM	104.5	86.5714	89.3333	92.2727	94	92.625	90.2727	90.8333	93.1667	92.9167	93.4167	92.6667	92.2308	91.3333	96.5385
11	CE	106.2	92.2667	99.1176	101.056	101.158	100.65	101.591	101.227	99.9048	101.13	100.458	100.783	100.261	100.75	99.5	99.8261	100	99.2609	101.077	100.833	99.8333	105.286	108.889	110.333	107.692	107.4	107.636	108.8				11	CE-ARM	95.375	87.6667	87.5455	90.5833	92.8462	94.5333	94.3333	95	96.1176	96.5	96.5556	96.8333	95.1111	94.5263	95.2
12	CE	96.875	88.1667	94.4167	97	98.5	101.182	99.1111	99.95	99.3158	99.6667	99.1	98.0526	99.5263	97.8571	98.25	101.238	98.5	100.864	98	100.417	100.435	102.353	110.5	109.846	109.692	106.923	105.111	106.615				12	CE-ARM	100.375	86.8889	93.1818	95	96.0909	96.5	99.4118	97	98.8235	97.4375	98.5	99.1	100	98.125	99.3333
13	CE	98.2857	89.3	93	95.3077	95.9231	96.7857	95.7333	94.9286	95.6667	96.3333	94.9286	94.2857	93.6154	94.0714	94.4286	95.1765	95.4667	95.6	93.3571	94.625	95.1176	98.7857	106.667	107.667	104.9	105.909	106.2	105.5				13	CE-ARM	95.375	89.2222	91	95.7692	95.25	93.1818	94.5833	92.2727	92.1667	93.5455	92.1667	91.3333	93	93	91.0833
14	CE	110.636	96	99.5	101.789	100.158	100.526	100.55	101.1	100.905	102.762	100.95	102.348	102.182	101.619	102.591	102.043	100.913	102.833	104.923	102.045	102.833	111.19	117.111	114.529	112.667	113	112.812	113.571				14	CE-ARM	104.222	89.8462	94.7857	94.8125	95.7333	94.8235	95.5294	95.6111	93.6111	95.6471	95	94.5	95.4737	94.1111	94.3684
15	CE	96.8	83.7692	87.3571	89.0625	90.125	89.875	90.125	89.9375	89.875	89.7222	90.4118	89.75	90	89.7647	90.1176	89.5882	90.1875	90.5	90.7059	89.8235	90.3529	94.4	102	103.077	102.154	102.462	100.923	101				15	CE-ARM	96.1111	83.4545	84.7273	89.7143	91	92.0625	90.25	92	91.8889	90.5	91.2222	92.6667	94.3333	94.5238	94.7143
16	CE	97.8889	87.3	93	95.6	97.3125	95.5	95.5882	95.6875	96.5294	95.4118	96.8235	96.5263	98.1667	98.5	98.2778	100.545	99	98.8421	100.65	100.667	100.273	101.95	105.588	106	104.462	103.692	103.273	101.5				16	CE-ARM	97.375	85.3333	93.9231	93.6923	94.7143	95.8	95.6667	95.8125	95.3125	95.5625	95.2941	95.4706	94.9412	95.1765	94.2353
17	CE	103.4	93.1538	93.8125	95.625	96.0667	96.4118	96.3529	97.2778	97	95.8333	96.6667	96.7778	93.5714	97.1667	97.6316	97.9048	98.4762	97.6111	98	98.5	98.5455	101	108	111.316	109	108.5	108.45	107.895				17	CE-ARM	93.5	89.25	79.8	80.875	81	78.4286	76	83.5556	82.2222	85.1	84.9	83.8889	83.5556	80.3333	80.8889
18	CE	102.4	92.2	83.8889	87.7	89.4545	89.8	90.1818	89.8333	90.1667	90.1667	91.25	92.5	90.7692	90.0909	90.4615	90.4615	91.8571	92.2857	92.25	90.25	91.5	88	101.167	101.5	100.5	101.833	102	102				18	CE-ARM	104.4	98.25	78.2857	88.1111	93.3	91.4	91.4545	92.7	90.8182	91.9091	93.2222	91.0833	91.8462	93.3077	92.6923
	Mean	101.547	89.194	91.4859	93.8272	94.376	94.3807	94.6921	94.8482	94.936	95.285	95.3075	95.0583	95.1041	95.4186	95.6367	95.6308	95.6737	95.8536	95.9999	95.7917	96.0631	99.4046	106.907	107.327	105.988	106.09	105.577	105.313						99.5569	88.4782	87.3631	90.1576	90.9411	90.7033	90.6194	91.3239	91.1979	91.6852	92.0127	91.7794	91.5674	91.3392	91.6354
	D.P	4.98942	3.96071	4.70335	4.69646	4.26667	4.3071	4.13415	4.29726	3.88745	4.3631	3.77564	3.88911	4.29489	4.12318	3.84658	4.42769	3.88115	3.97518	4.2281	4.08899	3.96222	5.1553	3.66262	3.6549	3.70339	3.44913	3.43214	3.68969						4.19833	4.93919	4.54748	3.6576	3.90611	4.16095	4.8983	3.27155	3.75779	3.28933	3.54498	3.94722	4.29436	4.27891	4.48199
[truncated: 13 more columns]

## Sheet: RR
Participant	Condition	0	1	2	3	4	5	6	7	8	9	10	11	12	13	14	15	16	17	18	19	20	21	22	23	24	25	26	27				Participant	Condition	0	1	2	3	4	5	6	7	8	9	10	11	12	13	14
1	CE	15.625	20	22.75	25	29.625	30.5	33.0625	33.4444	33.2941	33.1176	35.0556	34.3333	33.8889	36.6842	36.1053	36.5556	36.4737	36.6842	35.5556	33.2941	38.4211	27.7857	24.4615	21.6667	19.1111	19.5	20.4545	16.1				1	CE-ARM	5.81818	12.625	18	18.6	20.4545	20.3	20	21.625	22.3333	24.8462	24.2308	24.5833	20.9091	21.6667	23.75
2	CE	18.1	26.4286	23.8462	28	26	26	27.0714	26.9286	29.375	29.4	30.9375	32.9167	28.0667	29.6471	32.6471	30.8235	29.125	28.3571	32.6471	32.8235	32.8824	28.2667	30.2667	28.7333	27.2857	26.2308	23.1667	22.1667				2	CE-ARM	14.8571	15.5556	20.3636	21.8333	20.0909	22.9167	22.8333	23	23.3333	25.4615	24.6923	25.2	21.2727	21.0909	20.9091
3	CE	19	21.7273	25.1538	28.4286	28	27.5333	28.1333	30	29.4	29.3333	30.0625	28.5333	30.125	29	30.1875	30.5	29.1333	30.0625	29.5625	30.4375	29.9333	28.6	25.8571	22.5385	20.25	20.8182	22.6667	21.3333				3	CE-ARM	14.875	16.6667	22.5	23.9167	24.8462	24	26.2143	25.9231	26	25.9231	25.8571	24.3846	25.0769	24.1538	24.7778
4	CE	25	26.6	35.75	39.6	39.4	37.7	40.3333	40.45	41.6667	41.7727	41.2381	37.9	40.1905	43.4783	40.8095	41.8182	42.3182	42.5909	42	38.3158	46.1905	35.4444	30	32.8333	27.5	25.3846	25.6154	27.4286				4	CE-ARM	17.875	22.5833	27.0714	28.8667	29.8125	32	32	34	35.2222	34.8889	34.5882	34.4444	37.3158	34.7895	34.6471
5	CE	12	24.2308	28.5333	28.2308	27.8667	26.8571	24.9231	28.2667	28.75	28.5625	29.8	29.7333	31.0588	31.4118	36.5238	28.8667	32.6875	33.9444	39.8182	44.9545	39	26.2857	31.5294	27.3571	25.1538	28.2667	26.0714	27.4286				5	CE-ARM	10.6667	15.6667	18.8182	21.3333	21.6364	24.3846	25	25.7692	27.4	28.875	26.7857	30.7333	27.6429	28.2143	26.8571
6	CE	14.7778	16.125	20.5833	20.8182	22.3333	20.3636	26.1429	23.0833	26.1538	31.5294	35.3333	26.5385	33.5882	29.6875	33.5882	28.875	35.5789	36.25	35.7895	37.2632	32.8889	31.5	28.9286	30	32.1333	33.9412	40.15	34.7647				6	CE-ARM	13.5714	15.6667	16.8889	17.3	18.1	19	19	21.6667	21.25	21.4545	24.0769	24.0769	23.0833	24.3846	23.2308
7	CE	22.4167	16.7778	16.2222	19.7	20.75	25.3846	31.6471	39.95	42.1765	35.6842	41.9091	40.8182	45.913	41.9091	43.5909	47.125	49.2917	48.44	36.5556	50.9259	46.96	39.8571	41.3333	38.2	39.7619	36.8889	41.2632	32.2941				7	CE-ARM	8.16667	10.1667	11	15.4444	17.6	18.7	20.6364	21.9167	25.0667	32.8235	28.3333	25.3077	25.5714	23.4167	26.3636
8	CE	18.5	20.7	19.9091	22.3333	23.6154	22	23	23.4167	22	23.0833	24.2308	25.0769	23.7692	24.0714	25.4615	25	23.5	26.0769	24.7692	24.4167	26.5333	25.0769	25	22.5	20.4167	23.2727	20.7	22.5				8	CE-ARM	12.1667	14.375	16.1111	16.1111	18.8	18.2	18.3	19.3	21.5455	18.7	19.3	19.1	18.6	19.5455	19.5455
9	CE	15.875	24.7857	32.5	37.3158	39.7143	40.9524	42.4286	42.2727	44.2609	44.0909	43.2273	40.8571	44.6087	42.1364	42	46.2083	42.5	40.0455	41.5714	41.9048	43.1739	31.86	29.22	27.74	26.22	25.44	25.87	25.18				9	CE-ARM	20.1	21.0833	28	30	31.1875	27.5333	28.6	30.1333	31.2353	31.5	33.375	32.25	31.3125	32.4706	33.2941
10	CE	17.8	14	18	29.3333	27	28.3571	25	24.5385	29.5882	36.7368	38.05	36.8421	36.4737	36.2105	36.4737	36.7895	37.1053	38.1	36.5789	35.7895	46.08	33.6667	38.2	28.1429	28.7857	27.1	26.6667	25.8571				10	CE-ARM	13	11.8571	16.5556	19.1818	21.5	21.75	21.0909	21.25	22.25	22.6667	22.8333	22.9167	23.3846	23.4167	25.2308
11	CE	11.4	26.6667	34.3529	36.6111	40.6842	40.6	42.0909	43	41.9048	44.2609	47.4167	45.3478	45.3913	46	46.375	46.1304	47.125	45.4783	49.2308	47.4583	46.75	40.4286	33.7222	35	32.5385	29.6667	28.0909	29.9333				11	CE-ARM	13.125	15.7778	20	22.8333	26.0769	29.4	29.2667	28.2667	33.7059	34.2222	34.8333	33.6111	33	34.6842	37.45
12	CE	12.125	20.9167	25.1667	23.9091	27.875	39.3636	34.2778	37.8	34.9474	38.8095	37.4	37.6316	36.5263	40.1905	40.8	40.7143	37.1111	43.4091	36.9412	45.625	44.7391	31.7059	27.5714	25.7692	24.8462	22.7692	21.3333	25.1538				12	CE-ARM	15.25	16.3333	21.5455	17.3333	20.4545	28	34.7647	24.5333	36.4706	29	29.4375	40.35	38	34	31.8667
13	CE	14.1429	16.9	24.8571	24.6923	26.3846	28.2857	29	25.2143	28.2	29	26.7143	27.6429	26.3846	26.7143	26.6429	32.3529	29.4	29.6	27.7143	31.4375	31.4706	29.2857	24.1667	23.0833	18.2	18.7273	20.2	22				13	CE-ARM	14.875	14.5556	20.1818	24.2308	23.5	21.7273	22.9167	21.5455	22.0833	22.4545	22	22.3333	25.8462	24.1	23.3333
14	CE	19.1818	30.3125	34.5556	38.2105	38.1579	37.6842	39	38.3	39.7143	40.7143	40.65	42.7826	41.6364	40.1905	42.8182	44.2174	43.2609	45.3333	51.5769	44.0455	46.75	41.4762	33.5	31.0588	27.2667	29.125	30.3125	27.4286				14	CE-ARM	15.6667	24.5385	27.7143	30.375	29.4	31.8824	33.2353	36.0556	33.8889	31.7059	35.3333	35.2222	38.2105	36.5556	37.6842
15	CE	18.8	24.7692	29.2857	30.9375	31.8125	30.125	30.9375	31.0625	29.75	32.0556	32.7647	33.375	30.9375	33.7059	32.2353	32.3529	30.5625	36.3889	32.7647	32.4118	33.7647	28.2667	23.0833	24.2308	27.3077	25.4615	25.9231	25.2857				15	CE-ARM	17	18.3636	21.4545	25.5	27.0714	29.8125	29.3125	33.8889	34.6111	35.1111	35.7222	34.2222	39.1905	40.1429	41
16	CE	16	15.5	26.0714	28.6	32.0625	30.5625	33.7059	31.3125	32.6471	32.8824	33.3529	34.2105	35.5556	36.4444	34.7778	41.2727	36.4211	37.6842	39.7	43	42.3636	40.6	33.8235	29.1429	26.3846	23	17.0909	23.8333				16	CE-ARM	14.5	14.6667	24	25.3846	26.5714	27.5333	29.2	29.75	31	29.6875	32.4118	32.8824	32.6471	32.7059	33.5882
17	CE	14.4	25.4615	31.75	31.6875	30.0667	34.2353	33.0588	37.0556	36.1111	33.1667	34.5	39.1111	27.4286	38.2778	36.4737	42.2857	42.1905	38.2778	41.1429	43.4	43.7273	39.3684	32.9444	38.3158	34.6875	32.8333	40.35	34.3684				17	CE-ARM	10.8333	12.875	11.8	14.5	12.8571	11.4286	13.2857	17.4444	16.3333	17.9	17.8	17.8889	18.6667	15.6667	15.7778
18	CE	9	9.4	16.6667	19.3	20.1818	20	21.7273	22.5833	23.0833	22.0833	22.8333	23.5833	25	23.6364	25.1538	24.6923	27.6429	26.6429	31.1875	24.0833	28.375	13.8571	12.3333	12.875	14	9.66667	9.6	10				18	CE-ARM	8.8	8.75	10.7143	17.1111	17.5	18.5	19.9091	19.7	19.3636	20.8182	20.4444	21.9167	23.7692	25	25.1538
	Mean	16.3413	21.1834	25.8863	28.4838	29.5294	30.3614	31.4189	32.1488	32.9457	33.6824	34.7487	34.2908	34.2524	34.9664	35.7036	36.4767	36.1904	36.8537	36.9503	37.8659	38.8891	31.8518	29.219	27.7326	26.2139	25.4496	25.8625	25.1698						13.397	15.6726	19.5955	21.6586	22.6366	23.726	24.7536	25.3205	26.8385	27.1133	27.3364	27.8569	27.9722	27.5558	28.0255
	D.P	3.98361	5.48677	6.23748	6.34816	6.41582	6.73123	6.4293	7.07229	6.77255	6.48774	6.69948	6.39171	7.07072	6.80477	6.30518	7.48535	7.19737	6.73567	6.88588	7.79447	7.19	7.02826	6.46702	6.27574	6.31601	6.27372	8.20362	6.04395						3.56451	4.0452	5.28047	5.05204	4.99385	5.57808	5.90285	5.53761	6.24444	5.63222	5.9023	6.40332	6.97648	6.82372	7.00559
[truncated: 13 more columns]

## Sheet: EMG
Participant	Condition	1	2	3	4	5	6	7	8	9	10	11	12	13	14	15	16	17	18	19	20				Participant	Condition	1	2	3	4	5	6	7	8	9	10	11	12	13	14	15	16	17	18	19	20
1	CE	3	3.31678	2.75492	2.96058	2.71936	3.30604	2.61812	2.57519	3.67382	3.79842	4.21574	4.1169	3.30627	2.94352	3.0657	3.04773	3.87888	3.60894	3.77595	4.40884				1	CE-ARM	3	2.78732	2.72311	2.58471	2.25728	2.28406	2.50868	2.36439	2.29287	2.08995	2.0972	2.16805	2.05524	1.88956	1.91691	1.87823	1.78051	1.74968	1.87638	1.91168
2	CE	3	2.69	3.1	3.05	2.96	3.07	3.25	3.36	3.44	3.69	3.71	3.85	2.95	2.86	3.06	3.04	3.25	3.32	3.48	3.36				2	CE-ARM	3	2.74	3.05	3.03	2.88	2.94	3.06	3.1	2.86	2.69	2.65	3.45	3.12	2.98	2.69922	2.96	2.82	2.7456	2.7638	2.456
3	CE	3	2.88535	3.00773	3.05914	3.01042	3.09632	2.89401	2.53002	2.34454	2.31993	2.29797	2.25392	2.22346	2.10306	2.15095	2.10155	2.09989	2.16121	2.18701	2.00562				3	CE-ARM	3	2.87988	2.69728	2.72022	2.65386	2.74123	2.72238	2.68257	2.69114	2.69559	2.84455	2.72174	2.54744	2.51856	2.72281	2.68349	2.78847	2.82786	2.71691	2.66616
4	CE	3	2.66279	2.59869	2.50707	2.54177	2.49988	2.45975	2.49698	2.16821	2.29825	2.42309	2.30627	2.20539	2.29011	2.29666	2.11971	2.21796	2.2857	2.33924	2.32813				4	CE-ARM	3	2.92837	2.90131	2.89936	2.80598	2.65062	2.5547	2.64561	2.56346	2.54032	2.47958	2.64706	2.66098	2.75273	2.6344	2.67163	2.7573	2.8039	2.6447	2.72348
5	CE	3	3.33336	3.24225	3.09525	3.13211	3.10075	2.99772	2.89635	2.71539	2.74423	2.85149	2.72317	2.6824	2.70394	2.62766	2.72068	2.67589	2.7743	2.87143	3.12806				5	CE-ARM	3	3.01036	2.46855	2.44985	2.47306	2.38529	2.43233	2.39493	2.73341	2.58152	2.60708	2.80939	2.78407	2.62243	2.7216	2.74724	2.58592	2.73621	2.85076	2.53692
6	CE	3	2.77994	2.27132	2.06351	2.01278	2.04271	2.01879	1.9962	2.02684	2.0316	1.92232	2.01788	1.95619	2.03122	2.14129	2.19534	2.38941	2.63585	2.70507	2.8964				6	CE-ARM	3	2.80024	2.76747	2.78111	2.84554	2.76398	2.9747	2.96876	2.82316	2.81412	2.76442	2.66683	2.71319	2.76487	2.77773	2.8624	2.67699	2.65404	2.71009	2.68791
7	CE	3	2.67107	3.02122	3.08735	2.89001	3.08661	3.21814	3.34118	3.43121	3.62901	3.70289	3.99098	2.92186	2.87699	3.04507	3.0941	3.22907	3.31876	3.46663	3.3734				7	CE-ARM	3	2.78181	3.04111	3.04034	2.84241	2.92552	3.0646	3.08272	2.84617	2.67046	2.60424	3.49407	3.13737	2.974	2.99217	2.91806	2.82594	2.73722	2.75754	2.32119
8	CE	3	2.56981	2.56749	2.66932	2.71608	2.75126	2.90693	2.88428	2.85591	2.80064	2.88023	3.03026	2.99768	2.97826	3.16686	3.1362	3.06201	3.28486	3.20603	3.26748				8	CE-ARM	3	2.90592	2.74331	2.72974	2.81258	2.84772	2.92525	2.86229	2.82989	2.79991	2.95764	3.01166	3.03809	2.90217	3.02487	2.9849	3.01814	3.02334	3.06035	2.99457
9	CE	3	2.68519	2.3755	2.25367	2.16238	2.04832	1.9427	2.03283	2.06311	2.09711	1.99894	1.93758	2.08382	2.01712	2.05381	2.06641	2.04891	2.11797	2.12731	2.22451				9	CE-ARM	3	2.54289	2.31936	2.24328	2.16732	2.06748	2.07522	2.01058	1.90851	1.90757	1.8526	1.88104	1.93169	1.91396	1.8855	1.93381	1.96413	1.91986	1.92203	1.92505
10	CE	3	2.86	2.85	2.59	2	2.5	2.46	2.98	2.9	2.74	2.63	2.72	2.7	2.57	2.72	2.64	2.75	2.87	2.96	3.01				10	CE-ARM	3	3.21	2.89	2.64	2.44	2.61	2.39	2.35	2.18	2.22	2.27	2.222	2.136	2.37	2.54	2.22	2.44	2.2	2.34	2.45
11	CE	3	2.85155	2.84427	2.5898	2.79157	2.68002	2.58685	2.84518	2.94516	2.7606	2.62867	2.7	2.62832	2.55572	2.71707	2.62598	2.77014	2.80562	2.87556	3.00851				11	CE-ARM	3	3.01778	2.8866	2.65766	2.47845	2.6019	2.38922	2.34407	2.16447	2.2018	2.23049	2.21992	2.16254	2.3057	2.49108	2.28813	2.41558	2.59166	2.31924	2.56169
12	CE	3	2.48908	2.50327	2.44758	2.33938	2.27756	2.27545	2.22698	2.28606	2.2126	2.25807	2.21615	2.26911	2.26512	2.19673	2.28989	2.17927	2.28935	2.36908	2.63968				12	CE-ARM	3	2.60821	2.46123	2.52468	2.59376	2.3744	2.46871	2.50894	2.51842	2.62951	2.71854	2.83278	2.7592	2.61374	2.57228	2.53861	2.66525	2.56078	2.66224	2.66725
13	CE	3	2.71696	2.9038	2.71484	2.97748	3.0853	3.05074	2.95351	2.95158	3.10562	3.46079	2.98614	3.45602	3.48975	3.10437	3.63095	3.06921	2.85303	3.4649	3.13323				13	CE-ARM	3	2.61918	2.76744	2.43745	2.638	2.80805	2.66458	2.43333	2.237	2.14582	2.14263	2.23413	2.21855	2.30456	2.20081	2.18066	2.17801	2.31927	2.27468	2.16021
14	CE	3	2.74396	2.62087	2.70951	2.69958	2.37826	2.25596	1.96093	1.8454	1.91752	1.93192	1.93074	1.87343	1.87914	1.87793	1.89677	1.80825	1.80847	1.81421	1.75315				14	CE-ARM	3	2.77373	2.33232	2.09504	1.93701	1.88609	2.16198	1.94031	1.7861	1.7394	1.91056	1.76083	1.79055	1.84439	1.78929	1.72031	1.65382	1.67387	1.8111	1.90591
15	CE	3	3.07822	2.82774	3.18525	3.19292	3.19626	2.85177	2.93656	3.09124	3.38066	3.22091	3.09053	3.01142	3.11344	3.1599	3.17363	3.22116	2.95572	2.99276	2.95401				15	CE-ARM	3	3.33875	3.17617	2.73558	2.89879	2.99608	2.97779	2.88505	2.98177	2.71197	2.70614	3.19011	3.29618	3.35055	2.84601	3.46789	2.9562	2.63665	2.85393	3.34522
16	CE	3	3.01	2.84	3.01	3.07	3.1	2.65	2.85	3.47	3.63	3.29	3.11	3.59	3.04	3.25	3.18	3.56	3.78	3.58	3.44				16	CE-ARM	3	2.74	2.82	2.73	2.85	3.12	2.59	2.64	2.42	2.45	2.42	2.37	2.645	2.796	2.585	2.445	2.425	2.34	2.323	2.64
17	CE	3	2.78143	2.94881	2.66423	2.51817	2.25097	2.21614	2.07708	2.10652	2.1934	2.20749	2.21808	2.24969	2.25129	2.17578	2.12813	2.12703	2.25795	2.32038	2.27374				17	CE-ARM	3	2.69129	2.561	2.59422	2.51585	2.58186	2.61388	2.51514	2.59003	2.53544	2.55244	2.56002	2.58959	2.68072	2.65642	2.77498	2.78471	2.9432	3.03976	3.52562
18	CE	3	3.02272	2.8359	3.05338	3.08638	3.02413	2.97877	2.87451	3.42688	3.62748	3.27994	3.10491	3.56335	3.05972	3.1455	3.16554	3.51492	3.73517	3.53713	3.43292				18	CE-ARM	3	2.76434	2.81448	2.72602	2.88581	3.11846	2.57512	2.66003	2.41464	2.44971	2.43211	2.34616	2.61568	2.75078	2.59461	2.47965	2.49722	2.32736	2.3988	2.67277
	Mean		2.83921	2.75492	2.73737	2.71936	2.72163	2.61812	2.57519	2.66212	2.7278	2.75203	2.70823	2.62856	2.57056	2.59502	2.62617	2.68613	2.72619	2.80351	2.85518							2.83001	2.71072	2.61462	2.58705	2.60218	2.60728	2.55325	2.49207	2.43421	2.46002	2.56959	2.55336	2.54591	2.52177	2.542	2.50321	2.50033	2.52657	2.57371
	d.p		0.249928	0.2633	0.334076	0.352673	0.440016	0.404183	0.431429	0.586313	0.642782	0.700614	0.688677	0.555785	0.490176	0.484194	0.547056	0.620075	0.578271	0.599527	0.674494							0.19863	0.246593	0.241887	0.28806	0.345999	0.291713	0.325984	0.35448	0.335596	0.340546	0.476203	0.442968	0.427445	0.394175	0.471723	0.423491	0.420988	0.408746	0.484201
